# Supplementary material for: Subtyping on Live Lymphoma Cell Lines by Raman Spectroscopy
Source: Materials (Basel). 2022 Jan 12;15(2):546. doi: 10.3390/ma15020546 (PMC8778083; doi:10.3390/ma15020546)
Supplement: Supplementary file 1 [file materials-15-00546-s001.zip]

Archive with 1 entries (1 files):
- materials-1528303-supplementary.pdf
